# Supplementary material for: miR-199a-3p suppresses Vldlr expression to promote cardiomyocyte proliferation : Vldlr and RB1 mediates pro-proliferation effect of miR-199a-3p in cardiomyocytes
Source: Acta Biochim Biophys Sin (Shanghai). 2025 Feb 10;57(7):1164–74. doi: 10.3724/abbs.2024240 (PMC12422884; doi:10.3724/abbs.2024240)
Supplement: 465TabS1 [file 465TabS1.xlsx]

## Sheet: genes upregulated by miR-199a-3
2310016G11RIK
4930452B06RIK
AADAT
ABCG4
ABLIM2
ACAN
ACOT7
ACTA2
ACTBL2
ADAM23
ADAMTS17
ADCY1
ADH7
AIF1L
AKR1C12
ALOX12
ALOXE3
ALPL
ANGPTL6
ANKDD1B
ANKLE1
ANKMY1
ANKRD29
ANKRD6
ANO3
ANO7
AOAH
APBA1
ARF2
ARHGAP11A
ARHGAP19
ARHGAP33
ARHGAP8
ARHGEF4
ARL13A
ARMC3
ARMCX2
ARR3
ASB4
ASCL2
ASF1B
ASPM
ASTN1
ATCAY
ATP2B2
AURKA
AURKB
AVIL
B3GALNT1
B3GAT1
BARD1
BCHE
BCL2L14
BEX4
BFSP2
BIRC5
BNIPL
BUB1
BUB1B
C2CD4C
C6
CABP1
CACNA1A
CACNB1
CADPS2
CALR3
CAMK1D
CAPN6
CAR6
CARD11
CASC5
CCDC36
CCDC37
CCDC57
CCDC74A
CCDC85A
CCL6
CCNA1
CCNA2
CCNB1
CCNF
CD28
CD37
CDC20
CDC25B
CDC45
CDC7
CDCA2
CDCA3
CDCA7
CDCA8
CDH15
CDK1
CDK2
CDKL1
CDKN1C
CDKN2C
CDKN3
CELA2A
CELSR1
CENPA
CENPE
CENPF
CENPH
CENPI
CENPL
CENPO
CENPT
CENPW
CEP57L1
CEP70
CETN4
CFTR
CHAF1B
CHRM5
CHST1
CHTF18
CITED1
CKAP2L
CLDN1
CLDN23
CLDN5
CLEC14A
CLGN
CLSPN
CLSTN3
CNIH3
CNN1
CNTD1
CNTROB
COL11A1
COMP
COPZ2
CORIN
CPLX3
CPXM2
CRISPLD2
CRTAP
CTH
CYP39A1
DACT3
DBF4
DCAF12L1
DDN
DDX11
DHRS7C
DLGAP5
DNMT3B
DOK5
DOXL2
DPF1
DSCC1
DSN1
DTL
DUPD1
E2F1
E2F7
E2F8
ECT2
ECT2L
EDNRB
EFCAB9
EFNA3
EGFLAM
EMB
EME1
EMP2
EN1
ENOX1
EPHA5
EPN3
EPS8L1
EPX
ERCC6L
ERP27
ESCO2
ESPL1
ETNK2
EVL
EXO1
EZH2
FAAH
FAM110A
FAM124A
FAM167B
FAM186B
FAM71E1
FAM81A
FAM83D
FANCA
FANCD2
FAT4
FBLN1
FBXL22
FKBP5
FLYWCH2
FMOD
FNDC4
FNDC7
FOXA3
FOXM1
FUT10
FZD5
FZD9
GABRA1
GAD1
GAP43
GAS2L2
GATSL2
GCH1
GDNF
GGA2
GLI1
GM2A
GNAT1
GNRH1
GPR153
GPR165
GPR18
GPR19
GPR27
GPRC5C
GPRIN2
GPSM2
GREM2
GRIK5
GRIN2D
GRM8
GSG1
GSG2
GSN
GUCA1B
GULO
H1FX
H2AFX
HAPLN3
HHIP
HIST1H1A
HIST1H1B
HIST1H2AF
HIST1H2AO
HIST1H3A
HIST1H4M
HIST2H2AC
HIST3H2BA
HMGB2
HMGN1
HMMR
HNF1A
HP1BP3
HSF5
HTR3A
HTR7
HTRA4
HUNK
HYI
ICAM5
IGFBP4
IGSF9B
IKZF1
IL12A
INCENP
INHBE
IQCD
IQGAP3
IRX4
JDP2
KCNAB2
KCND1
KCTD19
KHDRBS3
KIF11
KIF14
KIF15
KIF18A
KIF18B
KIF1A
KIF20A
KIF20B
KIF22
KIF23
KIF26B
KIF2C
KIT
KLHDC7A
KLHL32
KLHL33
KNTC1
L1TD1
LBR
LCK
LDLRAD3
LGI2
LGI3
LHX4
LIMD2
LIN7B
LINGO3
LMNB1
LONRF2
LRAT
LRCH2
LRR1
LRRC49
LRTM2
LSAMP
LY75
LYPD6B
LYVE1
MAGEE1
MAGEE2
MAGEH1
MAGIX
MANSC1
MAP2K6
MAP3K15
MAP6D1
MARVELD1
MASTL
MAT1A
MATN4
MAZ
MCF2
MCM2
MDGA1
MDK
MELK
MEX3A
MEX3B
MFNG
MFRP
MIIP
MIS18BP1
MKX
MORC4
MPV17L
MRAP
MYBL2
MYH1
MYH8
MYLPF
MYO16
MYO7A
MYOZ1
N4BP3
NAALADL1
NAP1L5
NCAPD2
NCAPG
NCAPH
NCF4
NCS1
NDC80
NDP
NEFH
NELL1
NELL2
NEURL1B
NKD1
NLGN3
NNAT
NOD2
NOG
NRCAM
NT5DC2
NTN1
NUF2
NUMBL
NUSAP1
NXN
NXNL2
NXPH3
ORC1
ORC6
P2RX1
P2RY4
PAK3
PAPPA2
PAQR6
PAX9
PCDHB12
PCDHB13
PCDHB5
PDE4C
PDLIM4
PIF1
PLCH1
PLEKHG4
PLIN4
PLK1
PLK5
POC1A
PPFIA3
PPP1R1A
PRC1
PRDM8
PRODH
PRR16
PRR22
PRRT2
PRSS53
PSRC1
PTPRR
PTTG1
PYCARD
RAB11FIP4
RAB25
RAB27A
RAB32
RAC3
RACGAP1
RAD51AP1
RAD54L
RADIL
RAPSN
RASD2
RASIP1
RAVER2
RECQL4
RENBP
RFX2
RGS2
RGS9BP
RHBDL1
RINL
RIPK4
RNF180
ROR2
RPS4Y2
RRM2
RTN4R
RTN4RL1
RUFY4
RXRG
RYR1
SAMD10
SCN3A
SCUBE1
SDC1
SEL1L3
SELE
SEMA6B
SGOL2
SH3BP1
SH3GL2
SH3RF3
SHANK3
SHBG
SHCBP1
SKA1
SLC12A8
SLC16A8
SLC26A10
SLC27A6
SLC50A1
SLC6A13
SLC6A14
SLC6A17
SLC7A4
SLC7A9
SLC9A5
SLCO1C1
SMC2
SMC4
SMTNL2
SNAI3
SNORA26
SNORA30
SNORD100
SORD
SPAG4
SPAG5
SPATA20
SPC24
SPINT2
SPOCK2
SPRN
SQRDL
SRI
STAB2
STAC
STK32C
STMN1
STXBP2
SULF2
SUSD2
SV2C
SVOP
SYBU
SYN2
SYNGR4
SYT1
SYT13
SYT14
SYT16
SYT9
TACC3
TBX4
TCEAL3
TCEAL5
TEAD2
TEAD4
TEKT5
TERT
TEX9
THBS3
TK1
TM6SF2
TMEM125
TMEM150C
TMEM169
TMEM171
TMEM25
TMEM72
TONSL
TOP2A
TOX
TPX2
TRA2A
TRAIP
TRIM66
TRO
TROAP
TRPV1
TRPV4
TSNAXIP1
TSPAN13
TSPAN18
TSPAN33
TTC29
TTPA
TUBE1
TWIST2
TYMS
UBE2C
UBE2T
USHBP1
USP43
USP50
USP51
VAT1L
VWC2
WBSCR17
WDHD1
WDR62
WDR66
WDR90
WISP3
WNK2
WNT7B
WRNIP1
WSCD1
WSCD2
WWC1
XKR8
YBX2
ZAR1
ZBED3
ZCCHC12
ZCCHC5
ZCWPW1
ZFP185
ZFP367
ZFP395
ZIM1
ZWILCH

## Sheet: genes downregulated by Vldlr OE
A2m
AABR07000156.1
AABR07001512.1
AABR07003492.2
AABR07005535.1
AABR07005794.1
AABR07006049.2
AABR07006475.1
AABR07006480.1
AABR07006774.1
AABR07007026.1
AABR07008439.1
AABR07012100.2
AABR07013288.4
AABR07016640.1
AABR07018087.1
AABR07019086.1
AABR07020999.1
AABR07021400.1
AABR07024825.1
AABR07024972.1
AABR07025385.1
AABR07026805.1
AABR07026924.1
AABR07027371.1
AABR07028989.1
AABR07030039.1
AABR07030462.1
AABR07030529.1
AABR07035479.1
AABR07036007.1
AABR07036010.1
AABR07037009.1
AABR07037995.1
AABR07040095.1
AABR07041600.1
AABR07042514.3
AABR07042668.1
AABR07042999.1
AABR07044049.1
AABR07046628.1
AABR07049043.1
AABR07049695.2
AABR07049790.1
AABR07049960.1
AABR07051310.1
AABR07052585.1
AABR07054000.1
AABR07054554.1
AABR07057438.1
AABR07058422.1
AABR07060394.1
AABR07062344.2
AABR07064000.1
AABR07064878.1
AABR07065531.1
AABR07065598.1
AABR07066510.1
AABR07066529.3
AABR07066693.1
AABR07067506.1
AABR07068030.1
AABR07069008.3
AABR07069282.1
AABR07069454.1
AABR07071487.1
AABR07072184.2
AABR07073134.1
Abca8a
AC094348.3
AC095390.2
AC096239.3
AC097037.2
AC110315.1
AC111885.1
AC113771.1
AC114343.1
AC120692.1
AC120712.3
AC128848.1
AC129815.1
AC132752.2
AC141220.3
AC142180.1
Acrbp
Acsbg1
Adamts16
Adcy1
Adcyap1r1
Adh7
Adora1
Adra1d
Agap2
Agt
Ajm1
Aldh1b1
Alox12
Alx3
Ankle1
Ankmy1
Ankrd61
Anln
Apobec1
Arhgap11a
Arhgap19
Arhgef16
Arhgef37
Arid4b
Asb4
Atad5
Atp13a3
Atp2b2
Atp6ap1l
Aunip
Aurkb
Axin2
Bard1
Bcl7a
Bdkrb1
Bmp10
Btbd8
C1qa
C4a
Cabcoco1
Cacna1e
Cacng7
Camkv
Car3
Ccdc15
Ccdc68
Ccna2
Ccnb1
Cdca2
Cdca3
Cdca5
Cdh10
Cdh18
Cdhr1
Cdkl4
Cebpe
Celf3
Cenpa
Cenpe
Cenpf
Cenpo
Cenpu
Cenpw
Cfap52
Cfap53
Cfi
Chadl
Chrnb2
Cip2a
Ckap2l
Clcnkb
Clec2d
Clec2dl1
Clec4a2
Clip3
Clspn
Cmahp
Col26a1
Colgalt2
Cracr2a
Cracr2b
Cubn
Cxcr1
Cytip
Depdc1
Dhh
Disc1
Dlg2
Dlgap5
Dll1
Dpf3
Dpyd
Drd1
Dsg3
Dtl
Dync1i1
E2f7
E2f8
Ears2
Ect2
Efcab11
Epha3
Ephb1
Erbb3
Ercc6l
Erich6
Espl1
Etv1
Exph5
Faah
Fam122b
Fam163b
Fam167b
Fam198a
Fam199x
Fam72a
Fam83c
Fam83d
Fancb
Fancd2
Fbxo5
Fgd2
Fgf11
Fgfr4
Fmo2
Ftcd
Gan
Gdpd2
Gen1
Gimap5
Gimap8
Gins3
Glis3
Gm22953
Gpr150
Gprin1
Grk3
Gstm5
Hecw2
Hist1h2bo
Hist2h2be
Hjurp
Hjv
Hmmr
Hnrnpab
Hsf4
Htr3a
Il12rb2
Incenp
Iqgap3
Islr2
Itgb6
Itpka
Kcnip2
Kcnj3
Kcnj9
Kif11
Kif20a
Kif20b
Kif22
Kif2c
Kif4a
Kif5a
Klf8
Klhl10
Kntc1
Krt19
L1cam
Lancl3
Ldlrad1
Lgi2
Lhb
Lhx9
Lig1
Lilrb3a
Lin9
LOC100359539
LOC100359687
LOC100359752
LOC100363289
LOC100363537
LOC100909485
LOC100909750
LOC100909824
LOC100910196
LOC100910483
LOC100910833
LOC100911660
LOC100911733
LOC100912262
LOC100912282
LOC100912393
LOC100912498
LOC100912611
LOC102546889
LOC102551539
LOC102551683
LOC103689947
LOC103689954
LOC103689961
LOC103689978
LOC103690006
LOC103690078
LOC103690141
LOC103690149
LOC103692166
LOC103692167
LOC103694864
LOC103694902
LOC108348096
LOC108348128
LOC500028
LOC680200
LOC680227
LOC688553
Lpar2
Lrr1
Lrrc66
Lrtm2
Lyve1
Mad2l1
Mafa
Magix
Mapt
Mbnl3
Mboat7
Mcm10
Mcm8
Mettl21c
Mfsd14a
Mir145
Mir27a
Mir3074
Mir3120
Mis18a
Mki67
Mkx
Mlana
Mms22l
Mroh2a
Ms4a6a
Mss51
Mstn
Myoz3
Ncapg
Ncaph
Nefh
Nefl
Nefm
Neil3
Nek2l1
Nell2
Neurl1b
NEWGENE_1309551
Nim1k
Nox1
Npnt
Nptx2
Nrgn
Nrk
Nsl1
Nusap1
Odf2l
Oip5
Oscar
Pard6a
Pbk
Pcdhb8
Pcdhga4
Phip
Pif1
Piwil2
Pkd1l1
Pkd1l3
Pkmyt1
Plcxd3
Plin4
Pnpla2
Pole2
Polq
Ppidl1
Ppp4r4
Prc1
Prkcb
Prr5l
Prrt1
Prrt2
Prrt4
Ptprn2
Ptpru
Rab17
Racgap1
Rad51ap1
Rad54b
Rasd1
Rasgrp1
Rassf6
Rbfox1
Rbm12
Rbm44
Rbpjl2
Rccd1
RF00085
RF00281
RGD1308065
RGD1308775
RGD1359508
RGD1559575
RGD1560436
RGD1560523
RGD1560795
RGD1561662
RGD1564308
Rgs5
Rhebl1
Rlim
Rmi2
Rnf125
Rnf152
Rnf180
Rnf225
Rph3al
RragB
Rrm2
RT1-CE3
RT1-T24-1
Rufy2
Rxrg
Sap25
Sass6
Sema3g
Sema6d
Senp5
Sez6l
Sfrp5
Sgo2
Shcbp1
Ska1
Slain1
Slc1a1
Slc24a1
Slc26a1
Slc26a7
Slc6a15
Slc9a3
Slc9a5
Slc9a7
Sntg2
Snx11
Sost
Spag5
Spata25
Spc24
Spc25
Sptb
Sptbn2
Susd4
Syne4
Syngr1
Syt9
Tacc3
Taf15
Tbc1d30
Tcf19
Tenm4
Tet1
Thbs4
Ticrr
Tmem100
Tmem132c
Tmem163
Tmem229a
Tnfsf13b
Top2a
Traip
Trappc2b
Trim6
Troap
Tspoap1
Ttk
Ttyh1
Ube2t
Unc5a
Usp43
Vat1l
Vps25
Vstm5
Wbp1
Wdr86
Wnt11
Wnt16
Xk
Xkr5
Ypel1
Zc3h12b
Zfp185
Zfp367
Zfp472
Zfp704
Zfp709l1
Zfp763
Zfp773-ps1
Zswim8

## Sheet: overlapping genes
ALOX12
ANKLE1
ANKMY1
ARHGAP11A
ARHGAP19
ASB4
ATP2B2
AURKB
BARD1
CCNA2
CCNB1
CDCA2
CDCA3
CENPA
CENPE
CENPF
CENPO
CENPW
CKAP2L
CLSPN
DLGAP5
DTL
E2F7
E2F8
ECT2
ERCC6L
ESPL1
FAAH
FAM167B
FAM83D
FANCD2
HMMR
HTR3A
INCENP
IQGAP3
KIF11
KIF20A
KIF20B
KIF22
KIF2C
KNTC1
LGI2
LRR1
LRTM2
LYVE1
MAGIX
MKX
NCAPG
NCAPH
NEFH
NELL2
NEURL1B
NUSAP1
PIF1
PLIN4
PRC1
PRRT2
RACGAP1
RAD51AP1
RNF180
RRM2
RXRG
SHCBP1
SKA1
SLC9A5
SPAG5
SPC24
SYT9
TACC3
TOP2A
TRAIP
TROAP
UBE2T
USP43
VAT1L
ZFP185
ZFP367
